# Supplementary material for: MYSM1 acts as a novel co-activator of ERα to confer antiestrogen resistance in breast cancer
Source: EMBO Mol Med. 2023 Dec 15;16(1):4. doi: 10.1038/s44321-023-00003-z (PMC10883278; doi:10.1038/s44321-023-00003-z)
Supplement: Supplementary file 6 — Source Data Fig. 1 [file 44321_2023_3_MOESM6_ESM.zip]

Archive with 20 entries (19 files):
- Figure 1/
- __MACOSX/._Figure 1
- Figure 1/Fig 1G-Image data.tif
- __MACOSX/Figure 1/._Fig 1G-Image data.tif
- Figure 1/Fig 1I-Image data E2+.tif
- __MACOSX/Figure 1/._Fig 1I-Image data E2+.tif
- Figure 1/Fig 1I-Image data E2-.tif
- __MACOSX/Figure 1/._Fig 1I-Image data E2-.tif
- Figure 1/Fig 1F-Image data.tif
- __MACOSX/Figure 1/._Fig 1F-Image data.tif
- Figure 1/Fig 1D-Image data.tif
- __MACOSX/Figure 1/._Fig 1D-Image data.tif
- Figure 1/Fig 1C-Image data.tif
- __MACOSX/Figure 1/._Fig 1C-Image data.tif
- Figure 1/Fig 1B-Image data.tif
- __MACOSX/Figure 1/._Fig 1B-Image data.tif
- Figure 1/Fig 1H-Image data E2-.tif
- __MACOSX/Figure 1/._Fig 1H-Image data E2-.tif
- Figure 1/Fig 1H-Image data E2+.tif
- __MACOSX/Figure 1/._Fig 1H-Image data E2+.tif
