# Supplementary material for: MYSM1 acts as a novel co-activator of ERα to confer antiestrogen resistance in breast cancer
Source: EMBO Mol Med. 2023 Dec 15;16(1):4. doi: 10.1038/s44321-023-00003-z (PMC10883278; doi:10.1038/s44321-023-00003-z)
Supplement: Supplementary file 7 — Source Data Fig. 2 [file 44321_2023_3_MOESM7_ESM.zip]

Archive with 24 entries (23 files):
- Figure 2/
- __MACOSX/._Figure 2
- Figure 2/Fig 2C-Numerical data.xlsx
- __MACOSX/Figure 2/._Fig 2C-Numerical data.xlsx
- Figure 2/Fig 2B-Numerical data.xlsx
- __MACOSX/Figure 2/._Fig 2B-Numerical data.xlsx
- Figure 2/Fig 2A-Numerical data.xlsx
- __MACOSX/Figure 2/._Fig 2A-Numerical data.xlsx
- Figure 2/Fig 2D-Numerical data.xlsx
- __MACOSX/Figure 2/._Fig 2D-Numerical data.xlsx
- Figure 2/Fig 2A-Image data.tif
- __MACOSX/Figure 2/._Fig 2A-Image data.tif
- Figure 2/Fig 2F-Image data.tif
- __MACOSX/Figure 2/._Fig 2F-Image data.tif
- Figure 2/Fig 2G-Image data.tif
- __MACOSX/Figure 2/._Fig 2G-Image data.tif
- Figure 2/Fig 2H-Image data.tif
- __MACOSX/Figure 2/._Fig 2H-Image data.tif
- Figure 2/Fig 2B-Image data.tif
- __MACOSX/Figure 2/._Fig 2B-Image data.tif
- Figure 2/Fig 2E-Image data.tif
- __MACOSX/Figure 2/._Fig 2E-Image data.tif
- Figure 2/Fig 2C-Image data.tif
- __MACOSX/Figure 2/._Fig 2C-Image data.tif
