# Supplementary material for: MYSM1 acts as a novel co-activator of ERα to confer antiestrogen resistance in breast cancer
Source: EMBO Mol Med. 2023 Dec 15;16(1):4. doi: 10.1038/s44321-023-00003-z (PMC10883278; doi:10.1038/s44321-023-00003-z)
Supplement: Supplementary file 7 — Source Data Fig. 2 [file 44321_2023_3_MOESM7_ESM.zip › Figure 2/Fig 2C-Numerical data.xlsx]

## Sheet: Fig2C
Vector E2-						Vector E2+
	luc	stop	ratio	normalization			luc	stop	ratio
1	138677	3063570	0.0452665	0.974619		1	168785	1997988	0.0844775	1.81886
2	103309	2215033	0.0466399	1.00419		2	158446	1658867	0.0955146	2.0565
3	86442	2055470	0.0420546	0.905465		3	127938	1574345	0.0812643	1.74968
4	160210	3091649	0.0518202	1.11573		4	142303	1898115	0.0749707	1.61417
		average	0.0464453
MYSM1-FL E2+						MYSM1-ΔMPN E2+
	luc	stop	ratio	normalization			luc	stop	ratio	normalization
1	330746	2349507	0.140773	3.03093		1	566272	4141707	0.136724	2.94377
2	337255	2229734	0.151253	3.25659		2	398503	3281204	0.12145	2.61491
3	208494	1349647	0.15448	3.32607		3	343778	2998598	0.114646	2.46841
4	415361	2608041	0.159262	3.42901		4	574642	4623466	0.124288	2.67601
MYSM1-ΔSANT E2+						MYSM1-ΔSWIRM E2+
	luc	stop	ratio	normalization			luc	stop	ratio	normalization
1	451598	4343118	0.10398	2.23876		1	296757	2130106	0.139316	2.99956
2	298039	3002230	0.0992725	2.13741		2	304378	2179192	0.139675	3.00729
3	394193	3651133	0.107965	2.32455		3	355156	2181332	0.162816	3.50554
4	519860	4406695	0.11797	2.53999		4	467206	3371857	0.13856	2.9833
