# Supplementary material for: MYSM1 acts as a novel co-activator of ERα to confer antiestrogen resistance in breast cancer
Source: EMBO Mol Med. 2023 Dec 15;16(1):4. doi: 10.1038/s44321-023-00003-z (PMC10883278; doi:10.1038/s44321-023-00003-z)
Supplement: Supplementary file 7 — Source Data Fig. 2 [file 44321_2023_3_MOESM7_ESM.zip › Figure 2/Fig 2B-Numerical data.xlsx]

## Sheet: Fig2B
ERa
Vector E2-							Vector E2+							MYSM1 E2+
	luci	stop	ratio	normalization				luci	stop	ratio	normalization				luci	stop	ratio	normalization
1	6074	147027	0.0413121	1.0041			1	6623	103453	0.0640194	1.556			1	9011	90536	0.0995295	2.41908
2	5969	140607	0.0424517	1.0318			2	7880	113405	0.0694855	1.68886			2	11855	140503	0.0843754	2.05076
3	9342	235513	0.0396666	0.964105			3	6898	108694	0.0634626	1.54247			3	19272	210495	0.0915556	2.22528
		average	0.0411435
ERa AF-1
Vector E2-							MYSM1 E2-
	luci	stop	ratio	normalization				luci	stop	ratio	normalization
1	11766	180358	0.0652369	1.5856			1	11575	138258	0.0837203	2.03484
2	9069	155179	0.0584422	1.42045			2	20574	259093	0.0794078	1.93002
3	9593	164658	0.0582602	1.41602			3	20298	274280	0.0740047	1.7987
ERa AF-2
Vector E2-							Vector E2+							MYSM1 E2+
	luci	stop	ratio	normalization				luci	stop	ratio	normalization				luci	stop	ratio	normalization
1	4248	127632	0.0332832	0.808954			1	3283	67870	0.0483719	1.17569			1	5721	71228	0.0803195	1.95218
2	4018	111011	0.0361946	0.879717			2	2178	44227	0.0492459	1.19693			2	3620	59980	0.0603535	1.4669
3	2662	86139	0.0309035	0.751117			3	3147	59363	0.0530128	1.28849			3	4378	64404	0.0679771	1.6522
