# Supplementary material for: MYSM1 acts as a novel co-activator of ERα to confer antiestrogen resistance in breast cancer
Source: EMBO Mol Med. 2023 Dec 15;16(1):4. doi: 10.1038/s44321-023-00003-z (PMC10883278; doi:10.1038/s44321-023-00003-z)
Supplement: Supplementary file 7 — Source Data Fig. 2 [file 44321_2023_3_MOESM7_ESM.zip › Figure 2/Fig 2A-Numerical data.xlsx]

## Sheet: Fig2A
Vector
	E2-						E2+
	luci	stop	ratio	normalization			luci	stop	ratio	normalization
1	164391	4385418	0.0375	0.95582		1	261171	2885749	0.0905	2.30671
2	142009	3257968	0.0436	1.1113		2	290738	3672685	0.0792	2.01869
3	138767	3794525	0.0366	0.93288		3	268533	3404742	0.0789	2.01105
		average	0.0392333
FLAG-MYSM1
	E2-						E2+
	luci	stop	ratio	normalization			luci	stop	ratio	normalization
1	119080	2192886	0.0543	1.38403		1	254621	1909559	0.1333	3.39762
2	138543	2201691	0.0629	1.60323		2	332600	2675920	0.1243	3.16822
3	130561	2390779	0.0546	1.39167		3	259132	2095024	0.1237	3.15293
