# Supplementary material for: MYSM1 acts as a novel co-activator of ERα to confer antiestrogen resistance in breast cancer
Source: EMBO Mol Med. 2023 Dec 15;16(1):4. doi: 10.1038/s44321-023-00003-z (PMC10883278; doi:10.1038/s44321-023-00003-z)
Supplement: Supplementary file 7 — Source Data Fig. 2 [file 44321_2023_3_MOESM7_ESM.zip › Figure 2/Fig 2D-Numerical data.xlsx]

## Sheet: Fif2D
MYSM1							c-Myc
	siCtrl-	siMYSM1-	siCtrl+	siMYSM1+				siCtrl-	siMYSM1-	siCtrl+	siMYSM1+
#1	0.92084	0.224927	0.867067	0.293346			#1	1.00698	0.576969	1.39803	0.687751
#2	1.0288	0.23769	0.916446	0.28142			#2	0.999956	0.614206	1.52922	0.773753
#3	1.05036	0.220324	0.942182	0.346492			#3	0.993065	0.627059	1.44706	0.702195
average	1	0.227647	0.908565	0.307086			average	1	0.606078	1.4581	0.721233
CCND1							VEGF
	siCtrl-	siMYSM1-	siCtrl+	siMYSM1+				siCtrl-	siMYSM1-	siCtrl+	siMYSM1+
#1	1.03498	0.750674	1.42695	0.864254			#1	1.01366	0.705437	1.35007	0.898565
#2	0.985922	0.725154	1.43683	0.864254			#2	0.965637	0.761288	1.59435	0.864376
#3	0.979093	0.74025	1.35937	0.888516			#3	1.0207	0.730231	1.60557	0.932753
average	1	0.738693	1.40772	0.872342			average	1	0.732318	1.51666	0.898565
FOXC1							GREB1
	siCtrl-	siMYSM1-	siCtrl+	siMYSM1+				siCtrl-	siMYSM1-	siCtrl+	siMYSM1+
#1	1.06672	0.82894	1.82312	1.00891			#1	1.00964	0.747445	2.65092	1.27772
#2	0.86657	0.965279	1.54336	0.995274			#2	0.988428	0.73973	2.52555	1.41755
#3	1.06672	1.10162	1.68324	1.00891			#3	1.00193	0.732015	2.56123	1.23433
average	1	0.965279	1.68324	1.00436			average	1	0.73973	2.57923	1.30987
TFF1							E2F1
	siCtrl-	siMYSM1-	siCtrl+	siMYSM1+				siCtrl-	siMYSM1-	siCtrl+	siMYSM1+
#1	0.817808	0.563752	2.01276	1.33146			#1	0.766211	0.731643	1.27066	0.834631
#2	1.13269	0.526002	2.1881	0.786319			#2	1.19437	0.706731	1.80944	0.978862
#3	1.0495	0.552123	3.07371	0.814051			#3	1.03942	0.590154	1.43992	0.687421
average	1	0.547292	2.42486	0.977278			average	1	0.676176	1.50668	0.833638
E2F1
#1
#2
#3
