# Supplementary material for: MYSM1 acts as a novel co-activator of ERα to confer antiestrogen resistance in breast cancer
Source: EMBO Mol Med. 2023 Dec 15;16(1):4. doi: 10.1038/s44321-023-00003-z (PMC10883278; doi:10.1038/s44321-023-00003-z)
Supplement: Supplementary file 8 — Source Data Fig. 3 [file 44321_2023_3_MOESM8_ESM.zip]

Archive with 28 entries (27 files):
- Figure 3/
- __MACOSX/._Figure 3
- Figure 3/Fig 3C-Numerical data.xlsx
- __MACOSX/Figure 3/._Fig 3C-Numerical data.xlsx
- Figure 3/Fig 3B-Numerical data.xlsx
- __MACOSX/Figure 3/._Fig 3B-Numerical data.xlsx
- Figure 3/Fig 3E-Numerical data.xlsx
- __MACOSX/Figure 3/._Fig 3E-Numerical data.xlsx
- Figure 3/Fig 3D-Image data.tif
- __MACOSX/Figure 3/._Fig 3D-Image data.tif
- Figure 3/Fig 3K-Image data.tif
- __MACOSX/Figure 3/._Fig 3K-Image data.tif
- Figure 3/Fig 3C-Image data.tif
- __MACOSX/Figure 3/._Fig 3C-Image data.tif
- Figure 3/Fig 3J-Image data.tif
- __MACOSX/Figure 3/._Fig 3J-Image data.tif
- Figure 3/Fig 3E-Image data.tif
- __MACOSX/Figure 3/._Fig 3E-Image data.tif
- Figure 3/Fig 3G-Image data.tif
- __MACOSX/Figure 3/._Fig 3G-Image data.tif
- Figure 3/Fig 3H-Image data.tif
- __MACOSX/Figure 3/._Fig 3H-Image data.tif
- Figure 3/Fig 3I-Image data.tif
- __MACOSX/Figure 3/._Fig 3I-Image data.tif
- Figure 3/Fig 3A-Image data.tif
- __MACOSX/Figure 3/._Fig 3A-Image data.tif
- Figure 3/Fig 3F-Image data.tif
- __MACOSX/Figure 3/._Fig 3F-Image data.tif
