# Supplementary material for: MYSM1 acts as a novel co-activator of ERα to confer antiestrogen resistance in breast cancer
Source: EMBO Mol Med. 2023 Dec 15;16(1):4. doi: 10.1038/s44321-023-00003-z (PMC10883278; doi:10.1038/s44321-023-00003-z)
Supplement: Supplementary file 8 — Source Data Fig. 3 [file 44321_2023_3_MOESM8_ESM.zip › Figure 3/Fig 3C-Numerical data.xlsx]

## Sheet: Fig3C
Relative ER expression
shCtrl						shMYSM1
CHX(h)	#1	#2	#3	average		CHX(h)	#1	#2	#3	average
0	1	1	1	1		0	1	1	1	1
2	0.805207	0.788259	0.849995	0.814487		2	0.655981	0.668577	0.681441	0.668666
4	0.633291	0.618852	0.672102	0.641415		4	0.487989	0.539422	0.520104	0.515838
8	0.628465	0.556675	0.666564	0.617235		8	0.217775	0.342614	0.31331	0.291233
12	0.474975	0.468501	0.503122	0.482199		12	0.205051	0.195247	0.193183	0.197827
