# Supplementary material for: MYSM1 acts as a novel co-activator of ERα to confer antiestrogen resistance in breast cancer
Source: EMBO Mol Med. 2023 Dec 15;16(1):4. doi: 10.1038/s44321-023-00003-z (PMC10883278; doi:10.1038/s44321-023-00003-z)
Supplement: Supplementary file 8 — Source Data Fig. 3 [file 44321_2023_3_MOESM8_ESM.zip › Figure 3/Fig 3B-Numerical data.xlsx]

## Sheet: Fig3B
Relative ERa mRNA level
T47D
	shCtrl	shMYSM1
#1	1.01624	0.988509
#2	1.00874	1.002
#3	0.975019	0.842368
average	1	0.944292
M-7
	NC	shMYSM1
#1	0.901164	0.935172
#2	1.13289	0.922241
#3	0.965948	0.878664
average	1	0.912026
