# Supplementary material for: MYSM1 acts as a novel co-activator of ERα to confer antiestrogen resistance in breast cancer
Source: EMBO Mol Med. 2023 Dec 15;16(1):4. doi: 10.1038/s44321-023-00003-z (PMC10883278; doi:10.1038/s44321-023-00003-z)
Supplement: Supplementary file 8 — Source Data Fig. 3 [file 44321_2023_3_MOESM8_ESM.zip › Figure 3/Fig 3E-Numerical data.xlsx]

## Sheet: Fig3E
Vector						MYSM1-FL						MYSM1-ΔMPN
CHX(h)	#1	#2	#3	average		CHX(h)	#1	#2	#3	average		CHX(h)	#1	#2	#3	average
0	1	1	1	1		0	1	1	1	1		0	1	1	1	1
4	0.870706	0.71855	0.767326	0.785527		4	0.790597	0.728817	0.737207	0.752207		4	0.645411	0.680453	0.651622	0.659162
8	0.518811	0.431997	0.516927	0.489245		8	0.65299	0.557245	0.613072	0.607769		8	0.489008	0.485843	0.474486	0.483112
12	0.313494	0.251561	0.277899	0.280985		12	0.520386	0.364915	0.435688	0.44033		12	0.289039	0.279451	0.274967	0.281152
