# Supplementary material for: MYSM1 acts as a novel co-activator of ERα to confer antiestrogen resistance in breast cancer
Source: EMBO Mol Med. 2023 Dec 15;16(1):4. doi: 10.1038/s44321-023-00003-z (PMC10883278; doi:10.1038/s44321-023-00003-z)
Supplement: Supplementary file 9 — Source Data Fig. 4 [file 44321_2023_3_MOESM9_ESM.zip]

Archive with 14 entries (13 files):
- Figure 4/
- __MACOSX/._Figure 4
- Figure 4/Fig 4D-Numerical data.xlsx
- __MACOSX/Figure 4/._Fig 4D-Numerical data.xlsx
- Figure 4/Fig 4E-Numerical data.xlsx
- __MACOSX/Figure 4/._Fig 4E-Numerical data.xlsx
- Figure 4/Fig 4F-Numerical data.xlsx
- __MACOSX/Figure 4/._Fig 4F-Numerical data.xlsx
- Figure 4/Fig 4C-Image data.tif
- __MACOSX/Figure 4/._Fig 4C-Image data.tif
- Figure 4/Fig 4A-Numerical data.xlsx
- __MACOSX/Figure 4/._Fig 4A-Numerical data.xlsx
- Figure 4/Fig 4B-Numerical data.xlsx
- __MACOSX/Figure 4/._Fig 4B-Numerical data.xlsx
