# Supplementary material for: MYSM1 acts as a novel co-activator of ERα to confer antiestrogen resistance in breast cancer
Source: EMBO Mol Med. 2023 Dec 15;16(1):4. doi: 10.1038/s44321-023-00003-z (PMC10883278; doi:10.1038/s44321-023-00003-z)
Supplement: Supplementary file 9 — Source Data Fig. 4 [file 44321_2023_3_MOESM9_ESM.zip › Figure 4/Fig 4D-Numerical data.xlsx]

## Sheet: Fig 4D
	siCtrl E2-			siCtrl E2+			shMYSM1+
IgG	0.110378	0.142647	0.161603	0.090906	0.145644	0.179309	0.125045	0.151829	0.20455
MYSM1	0.72725	0.717238	0.702477	1.0574	1.06476	1.03564	0.453924	0.406273	0.514243
ERα	0.384358	0.395164	0.356142	0.624392	0.582578	0.624392	0.441511	0.356142	0.406273
pCAF	1.13592	1.17597	1.22591	1.77423	1.86243	1.92811	1.18964	1.15711	1.0574
CBP	0.897421	0.837323	0.885066	1.63262	1.56611	1.36338	0.641946	0.570589	0.620079
p300	0.975258	1.09722	1.08964	1.72571	1.84957	2.18433	0.979775	1.26622	1.55889
H2Aub	0.647906	0.749425	0.728932	0.667662	0.569272	0.65847	1.19239	1.16785	1.09722
H2Bub	1.37922	1.43779	1.49885	1.84957	1.40171	1.5553	1.7579	1.65159	1.66308
H3K4me3	0.792156	0.843147	0.704102	2.4918	3.00463	2.74822	1.23923	1.38882	1.08964
H3K9ac	0.734002	1.08212	0.786684	1.90157	1.48163	1.88843	1.0574	1.0501	0.806934
H3K27ac	0.560139	0.849012	0.718897	1.81151	1.7498	1.65541	0.453924	0.417695	0.406273
