# Supplementary material for: MYSM1 acts as a novel co-activator of ERα to confer antiestrogen resistance in breast cancer
Source: EMBO Mol Med. 2023 Dec 15;16(1):4. doi: 10.1038/s44321-023-00003-z (PMC10883278; doi:10.1038/s44321-023-00003-z)
Supplement: Supplementary file 9 — Source Data Fig. 4 [file 44321_2023_3_MOESM9_ESM.zip › Figure 4/Fig 4E-Numerical data.xlsx]

## Sheet: Fig 4E
ChIP round1: ER
	E2-			E2+
IgG	0.080429	0.091117	0.079873	0.062234	0.095647	0.063103
ERα	0.151129	0.163103	0.107608	0.33076	0.390625	0.367001
ChIP round2: MYSM1
	E2-			E2+
	E2-			E2+
IgG	0.017718	0.021364	0.020353	0.013521	0.027802	0.024541
MYSM1	0.046435	0.040145	0.037198	0.092228	0.08786	0.081977
