# Supplementary material for: MYSM1 acts as a novel co-activator of ERα to confer antiestrogen resistance in breast cancer
Source: EMBO Mol Med. 2023 Dec 15;16(1):4. doi: 10.1038/s44321-023-00003-z (PMC10883278; doi:10.1038/s44321-023-00003-z)
Supplement: Supplementary file 9 — Source Data Fig. 4 [file 44321_2023_3_MOESM9_ESM.zip › Figure 4/Fig 4F-Numerical data.xlsx]

## Sheet: Fig 4F
ChIP round1: MYSM1
	E2-			E2+
IgG	0.080429	0.091117	0.079873	0.062234	0.095647	0.063103
MYSM1	0.283979	0.369554	0.255936	0.544822	0.575886	0.529924
ChIP round2: ERa
	E2-			E2+
IgG	0.016996	0.019122	0.014492	0.015424	0.014694	0.018216
ERα	0.08029	0.108921	0.091591	0.138827	0.128635	0.132252
