# Supplementary material for: MYSM1 acts as a novel co-activator of ERα to confer antiestrogen resistance in breast cancer
Source: EMBO Mol Med. 2023 Dec 15;16(1):4. doi: 10.1038/s44321-023-00003-z (PMC10883278; doi:10.1038/s44321-023-00003-z)
Supplement: Supplementary file 9 — Source Data Fig. 4 [file 44321_2023_3_MOESM9_ESM.zip › Figure 4/Fig 4A-Numerical data.xlsx]

## Sheet: MCF-7
		#1	#2	#3
IgG	E2-	0.267422	0.148362	0.24269
	E2+	0.194412	0.185204	0.237696
MYSM1	E2-	0.937694	0.821988	0.83926
	E2+	1.36338	1.27208	1.48163
ERα	E2-	0.492157	0.601731	0.54231
	E2+	0.924785	0.950784	1.04044

## Sheet: T47D
		#1	#2	#3
IgG	E2-	0.282017	0.266805	0.268661
	E2+	0.255188	0.290681	0.24859
MYSM1	E2-	0.596195	0.792156	0.442533
	E2+	1.62885	1.66308	1.65159
ERα	E2-	0.285954	0.264962	0.184777
	E2+	0.961832	0.849012	0.625836
