# Supplementary material for: MYSM1 acts as a novel co-activator of ERα to confer antiestrogen resistance in breast cancer
Source: EMBO Mol Med. 2023 Dec 15;16(1):4. doi: 10.1038/s44321-023-00003-z (PMC10883278; doi:10.1038/s44321-023-00003-z)
Supplement: Supplementary file 9 — Source Data Fig. 4 [file 44321_2023_3_MOESM9_ESM.zip › Figure 4/Fig 4B-Numerical data.xlsx]

## Sheet: Fig4B
	MYSM1 enrichment						ERa enrichment
	siCtrl			siMYSM1			siCtrl			siMYSM1
	#1	#2	#3	#1	#2	#3	#1	#2	#3	#1	#2	#3
c-Myc	0.781326	1.07475	1.14393	0.37998	0.261339	0.298126	0.816122	1.08437	1.09951	0.543439	0.510574	0.607178
VEGF	0.93537	0.928909	1.13572	0.474214	0.433351	0.477512	1.03811	1	0.961895	0.582617	0.637554	0.65095
CCND1	0.930385	1.10642	0.963195	0.289018	0.213045	0.285039	0.965172	1.05618	0.978646	0.495008	0.648656	0.601037
TFF1	0.969716	1.05382	0.976461	0.482622	0.485979	0.456589	0.993069	1.00693	1	0.476308	0.646161	0.524846
GREB1	0.997655	1.01158	0.990764	0.214138	0.176362	0.224784	1.092	0.944079	0.963916	0.35363	0.305726	0.251793
