# Supplementary material for: MYSM1 acts as a novel co-activator of ERα to confer antiestrogen resistance in breast cancer
Source: EMBO Mol Med. 2023 Dec 15;16(1):4. doi: 10.1038/s44321-023-00003-z (PMC10883278; doi:10.1038/s44321-023-00003-z)
Supplement: Supplementary file 10 — Source Data Fig. 5 [file 44321_2023_3_MOESM10_ESM.zip]

Archive with 32 entries (31 files):
- Figure 5/
- __MACOSX/._Figure 5
- Figure 5/Fig 5H-Image data shCtrl anti-MYSM1.tif
- __MACOSX/Figure 5/._Fig 5H-Image data shCtrl anti-MYSM1.tif
- Figure 5/Fig 5H-Image data shMYSM1 anti-ERa.tif
- __MACOSX/Figure 5/._Fig 5H-Image data shMYSM1 anti-ERa.tif
- Figure 5/Fig 5H-Image data shMYSM1 anti-MYSM1.tif
- __MACOSX/Figure 5/._Fig 5H-Image data shMYSM1 anti-MYSM1.tif
- Figure 5/Fig 5H-Image data shCtrl anti-ERa.tif
- __MACOSX/Figure 5/._Fig 5H-Image data shCtrl anti-ERa.tif
- Figure 5/Fig 5A-Image data shCtrl E2-.tif
- __MACOSX/Figure 5/._Fig 5A-Image data shCtrl E2-.tif
- Figure 5/Fig 5F-Image data.tif
- __MACOSX/Figure 5/._Fig 5F-Image data.tif
- Figure 5/Fig 5I-Numerical data.xlsx
- __MACOSX/Figure 5/._Fig 5I-Numerical data.xlsx
- Figure 5/Fig 5A-Image data shCtrl E2+.tif
- __MACOSX/Figure 5/._Fig 5A-Image data shCtrl E2+.tif
- Figure 5/Fig 5K-Numerical data.xlsx
- __MACOSX/Figure 5/._Fig 5K-Numerical data.xlsx
- Figure 5/Fig 5D-Numerical data.xlsx
- __MACOSX/Figure 5/._Fig 5D-Numerical data.xlsx
- Figure 5/Fig 5A-Image data shMYSM1 E2+.tif
- __MACOSX/Figure 5/._Fig 5A-Image data shMYSM1 E2+.tif
- Figure 5/Fig 5E-Numerical data.xlsx
- __MACOSX/Figure 5/._Fig 5E-Numerical data.xlsx
- Figure 5/Fig 5C-Numerical data.xlsx
- __MACOSX/Figure 5/._Fig 5C-Numerical data.xlsx
- Figure 5/Fig 5B-Numerical data.xlsx
- __MACOSX/Figure 5/._Fig 5B-Numerical data.xlsx
- Figure 5/Fig 5A-Image data shMYSM1 E2-.tif
- __MACOSX/Figure 5/._Fig 5A-Image data shMYSM1 E2-.tif
