# Supplementary material for: MYSM1 acts as a novel co-activator of ERα to confer antiestrogen resistance in breast cancer
Source: EMBO Mol Med. 2023 Dec 15;16(1):4. doi: 10.1038/s44321-023-00003-z (PMC10883278; doi:10.1038/s44321-023-00003-z)
Supplement: Supplementary file 10 — Source Data Fig. 5 [file 44321_2023_3_MOESM10_ESM.zip › Figure 5/Fig 5I-Numerical data.xlsx]

## Sheet: Fig6I
Vector Imatinib-							MYSM1 Imatinib-
	luci	stop	ratio	normalization				luci	stop	ratio	normalization
1	136418	6420553	0.0212471	0.918484			1	97635	2110604	0.0462593	1.99973
2	123779	6103938	0.0202785	0.876616			2	155169	3445293	0.045038	1.94693
3	106418	3818008	0.0278726	1.2049			3	172851	3776686	0.0457679	1.97849
		average	0.0231328
MYSM1 Imatinib+							MYSM1 Imatinib++
	luci	stop	ratio	normalization				luci	stop	ratio	normalization
1	77595	2655617	0.0292192	1.26311			1	4141	443910	0.00932847	0.403258
2	76133	2736562	0.0278207	1.20265			2	15156	1260551	0.0120233	0.519753
3	46670	1619403	0.0288193	1.24582			3	13610	1305785	0.0104228	0.450567
