# Supplementary material for: MYSM1 acts as a novel co-activator of ERα to confer antiestrogen resistance in breast cancer
Source: EMBO Mol Med. 2023 Dec 15;16(1):4. doi: 10.1038/s44321-023-00003-z (PMC10883278; doi:10.1038/s44321-023-00003-z)
Supplement: Supplementary file 10 — Source Data Fig. 5 [file 44321_2023_3_MOESM10_ESM.zip › Figure 5/Fig 5K-Numerical data.xlsx]

## Sheet: Fig6K
Relative proliferation
Days	shCtrl DMSO			shMYSM1 DMSO			shCtrl Imatinib			shMYSM1 Imatinib
0	0.031736	-0.03756	0.005829	0.034673	-0.04439	0.009721	0.01745	0.025479	-0.04293	-0.0044	0.033333	-0.02893
2	0.399288	0.360427	0.404793	0.35256	0.322748	0.303629	0.267958	0.269243	0.256718	0.244654	0.219811	0.202201
4	1.50421	1.85395	1.71794	1.34316	1.08166	1.07291	1.06605	0.995397	1.05321	0.728616	0.645283	0.524843
6	3.64767	3.31282	3.5204	2.84057	2.06902	2.3976	1.64158	1.80216	1.72508	1.49088	1.47704	1.39906
8	6.23834	6.55117	6.75874	3.96079	3.53953	3.51361	2.71973	2.82058	2.36645	1.55472	1.76667	1.90723
