# Supplementary material for: MYSM1 acts as a novel co-activator of ERα to confer antiestrogen resistance in breast cancer
Source: EMBO Mol Med. 2023 Dec 15;16(1):4. doi: 10.1038/s44321-023-00003-z (PMC10883278; doi:10.1038/s44321-023-00003-z)
Supplement: Supplementary file 10 — Source Data Fig. 5 [file 44321_2023_3_MOESM10_ESM.zip › Figure 5/Fig 5D-Numerical data.xlsx]

## Sheet: Fig6D
Tumor Volumn(mm3)
Days	shCtrl							shMYSM1
5	113	102	98	53	52	45	25	82	42	30	45	32	27	23
10	234	214	162	138	134	99	33	175	78	53	62	48	48	40
15	405	441	249	228	224	166	53	312	112	93	107	84	65	52
20	698	623	376	383	362	185	102	404	203	162	184	134	118	63
25	985	805	610	572	521	406	123	618	318	298	283	183	134	82
30	1100	1048	770	757	682	491	152	733	402	366	321	266	162	96
