# Supplementary material for: MYSM1 acts as a novel co-activator of ERα to confer antiestrogen resistance in breast cancer
Source: EMBO Mol Med. 2023 Dec 15;16(1):4. doi: 10.1038/s44321-023-00003-z (PMC10883278; doi:10.1038/s44321-023-00003-z)
Supplement: Supplementary file 10 — Source Data Fig. 5 [file 44321_2023_3_MOESM10_ESM.zip › Figure 5/Fig 5E-Numerical data.xlsx]

## Sheet: Fig6E
Tumor Weight(g)
	shCtrl	shMYSM1
1	0.905	0.602
2	0.925	0.495
3	0.594	0.334
4	0.578	0.335
5	0.523	0.33
6	0.405	0.245
7	0.302	0.181
