# Supplementary material for: MYSM1 acts as a novel co-activator of ERα to confer antiestrogen resistance in breast cancer
Source: EMBO Mol Med. 2023 Dec 15;16(1):4. doi: 10.1038/s44321-023-00003-z (PMC10883278; doi:10.1038/s44321-023-00003-z)
Supplement: Supplementary file 10 — Source Data Fig. 5 [file 44321_2023_3_MOESM10_ESM.zip › Figure 5/Fig 5C-Numerical data.xlsx]

## Sheet: Fig6C
Percentage of cell circle(%)
	G0-G1			S			G2-M
shCtrl E2-	59.78	60.23	59.48	10.5	9.23	8.48	29.72	30.54	32.03
shMYSM1 E2-	75.15	74.32	74.42	9	10.43	9.88	15.84	15.25	15.7
shCtrl E2+	52.28	53.16	52.27	17.42	17.12	17.63	30.3	29.73	30.1
shMYSM1 E2+	64.2	62.88	62.91	19.15	20.75	20.28	16.65	16.36	16.81
