# Supplementary material for: MYSM1 acts as a novel co-activator of ERα to confer antiestrogen resistance in breast cancer
Source: EMBO Mol Med. 2023 Dec 15;16(1):4. doi: 10.1038/s44321-023-00003-z (PMC10883278; doi:10.1038/s44321-023-00003-z)
Supplement: Supplementary file 10 — Source Data Fig. 5 [file 44321_2023_3_MOESM10_ESM.zip › Figure 5/Fig 5B-Numerical data.xlsx]

## Sheet: Fig6B
Relative proliferation
Days	shCtrl EtOH			shMYSM1 EtOH			shCtrl E2			shMYSM1 E2			shMYSM1 E2+ERα
0	-0.0087	-0.00632	0.01502	-0.00447	0.019132	-0.01466	-0.0114	0.008623	0.002782	0.046341	0.071144	-0.11748	0.029422	0.017671	-0.04709
2	0.598123	0.491996	0.685573	0.515587	0.544139	0.596582	0.763561	0.84701	1.0025	0.815556	0.775441	0.664897	0.766104	0.678099	0.695073
4	0.981423	0.981423	0.982312	0.718073	0.6633	0.722443	1.58581	1.47177	1.47566	1.05624	1.17812	1.16464	1.26985	1.49391	1.27115
6	1.558	1.67599	1.46107	1.23317	1.12101	1.14606	2.86787	2.91878	2.97218	1.936	1.97305	1.64295	2.39589	2.25096	2.4617
8	2.5004	2.15237	1.94901	1.65971	1.54259	1.41876	5.3235	5.36996	6.06843	3.50046	3.41349	3.40553	4.73207	4.66783	4.29309
