# Supplementary material for: MYSM1 acts as a novel co-activator of ERα to confer antiestrogen resistance in breast cancer
Source: EMBO Mol Med. 2023 Dec 15;16(1):4. doi: 10.1038/s44321-023-00003-z (PMC10883278; doi:10.1038/s44321-023-00003-z)
Supplement: Supplementary file 11 — Source Data Fig. 6 [file 44321_2023_3_MOESM11_ESM.zip]

Archive with 48 entries (47 files):
- Figure 6/
- __MACOSX/._Figure 6
- Figure 6/Fig 6G-Image data shMYSM1-100nM.tif
- __MACOSX/Figure 6/._Fig 6G-Image data shMYSM1-100nM.tif
- Figure 6/Fig 6A-Numerical data.xlsx
- __MACOSX/Figure 6/._Fig 6A-Numerical data.xlsx
- Figure 6/Fig 6A-Image data.tif
- __MACOSX/Figure 6/._Fig 6A-Image data.tif
- Figure 6/Fig 6J-Image data shMYSM1-0nM.tif
- __MACOSX/Figure 6/._Fig 6J-Image data shMYSM1-0nM.tif
- Figure 6/Fig 6C-Numerical data.xlsx
- __MACOSX/Figure 6/._Fig 6C-Numerical data.xlsx
- Figure 6/Fig 6J-Image data shCtrl-1000nM.tif
- __MACOSX/Figure 6/._Fig 6J-Image data shCtrl-1000nM.tif
- Figure 6/Fig 6E-Numerical data.xlsx
- __MACOSX/Figure 6/._Fig 6E-Numerical data.xlsx
- Figure 6/Fig 6G-Image data shCtrl-100nM.tif
- __MACOSX/Figure 6/._Fig 6G-Image data shCtrl-100nM.tif
- Figure 6/Fig 6H-Image data.tif
- __MACOSX/Figure 6/._Fig 6H-Image data.tif
- Figure 6/Fig 6D-Numerical data.xlsx
- __MACOSX/Figure 6/._Fig 6D-Numerical data.xlsx
- Figure 6/Fig 6F-Numerical data.xlsx
- __MACOSX/Figure 6/._Fig 6F-Numerical data.xlsx
- Figure 6/Fig 6K-Numerical data.xlsx
- __MACOSX/Figure 6/._Fig 6K-Numerical data.xlsx
- Figure 6/Fig 6I-Numerical data.xlsx
- __MACOSX/Figure 6/._Fig 6I-Numerical data.xlsx
- Figure 6/Fig 6B-Image data.tif
- __MACOSX/Figure 6/._Fig 6B-Image data.tif
- Figure 6/Fig 6L-Numerical data.xlsx
- __MACOSX/Figure 6/._Fig 6L-Numerical data.xlsx
- Figure 6/Fig 6J-Image data shCtrl-500nM.tif
- __MACOSX/Figure 6/._Fig 6J-Image data shCtrl-500nM.tif
- Figure 6/Fig 6G-Image data shMYSM1-0nM.tif
- __MACOSX/Figure 6/._Fig 6G-Image data shMYSM1-0nM.tif
- Figure 6/Fig 6J-Image data shCtrl-0nM.tif
- __MACOSX/Figure 6/._Fig 6J-Image data shCtrl-0nM.tif
- Figure 6/Fig 6G-Image data shMYSM1-500nM.tif
- __MACOSX/Figure 6/._Fig 6G-Image data shMYSM1-500nM.tif
- Figure 6/Fig 6J-Image data shMYSM1-1000nM.tif
- __MACOSX/Figure 6/._Fig 6J-Image data shMYSM1-1000nM.tif
- Figure 6/Fig 6G-Image data shCtrl-0nM.tif
- __MACOSX/Figure 6/._Fig 6G-Image data shCtrl-0nM.tif
- Figure 6/Fig 6G-Image data shCtrl-500nM.tif
- __MACOSX/Figure 6/._Fig 6G-Image data shCtrl-500nM.tif
- Figure 6/Fig 6J-Image data shMYSM1-500nM.tif
- __MACOSX/Figure 6/._Fig 6J-Image data shMYSM1-500nM.tif
