# Supplementary material for: MYSM1 acts as a novel co-activator of ERα to confer antiestrogen resistance in breast cancer
Source: EMBO Mol Med. 2023 Dec 15;16(1):4. doi: 10.1038/s44321-023-00003-z (PMC10883278; doi:10.1038/s44321-023-00003-z)
Supplement: Supplementary file 11 — Source Data Fig. 6 [file 44321_2023_3_MOESM11_ESM.zip › Figure 6/Fig 6A-Numerical data.xlsx]

## Sheet: Fig7A
Relative expression of MYSM1
Responders					Non-responders
	Before	After				Before	After
1	1.95766	1.02039			1	0.556382	1.11295
2	0.291943	0.03846			2	1.81117	7.44166
3	0.343718	0.135817			3	2.55288	6.50177
4	1.70051	0.834427			4	0.14487	3.80812
5	1.09218	0.843017			5	0.601555	2.4322
6	0.61399	0.243802			6	0.333142	8.78356
