# Supplementary material for: MYSM1 acts as a novel co-activator of ERα to confer antiestrogen resistance in breast cancer
Source: EMBO Mol Med. 2023 Dec 15;16(1):4. doi: 10.1038/s44321-023-00003-z (PMC10883278; doi:10.1038/s44321-023-00003-z)
Supplement: Supplementary file 11 — Source Data Fig. 6 [file 44321_2023_3_MOESM11_ESM.zip › Figure 6/Fig 6C-Numerical data.xlsx]

## Sheet: Fig7C
Relative expression of CCND1
Responders					Non-responders
1	0.742628	0.595877			1	0.295254	2.24473
2	0.940635	0.531976			2	1.32004	3.77334
3	0.817035	0.751164			3	2.14937	2.02349
4	1.55614	1.06218			4	0.833705	3.58701
5	1.40179	0.245552			5	1.141	3.17649
6	0.541763	0.085502			6	0.260635	1.12001
