# Supplementary material for: MYSM1 acts as a novel co-activator of ERα to confer antiestrogen resistance in breast cancer
Source: EMBO Mol Med. 2023 Dec 15;16(1):4. doi: 10.1038/s44321-023-00003-z (PMC10883278; doi:10.1038/s44321-023-00003-z)
Supplement: Supplementary file 11 — Source Data Fig. 6 [file 44321_2023_3_MOESM11_ESM.zip › Figure 6/Fig 6E-Numerical data.xlsx]

## Sheet: Fig7E
Relative proliferation
Days	shCtrl Tamoxifen			shMYSM1 Tamoxifen
0	0.95906	1.01077	1.03017	0.882472	1.03692	1.08061
2	1.86582	1.72889	1.63663	1.39052	1.46825	1.40525
4	2.0668	1.88932	1.93869	1.59882	1.75987	1.59373
6	1.95338	2.20431	1.8999	1.52464	1.5851	1.50788
8	1.41861	1.6478	1.56024	1.19797	1.09077	1.10449
