# Supplementary material for: MYSM1 acts as a novel co-activator of ERα to confer antiestrogen resistance in breast cancer
Source: EMBO Mol Med. 2023 Dec 15;16(1):4. doi: 10.1038/s44321-023-00003-z (PMC10883278; doi:10.1038/s44321-023-00003-z)
Supplement: Supplementary file 11 — Source Data Fig. 6 [file 44321_2023_3_MOESM11_ESM.zip › Figure 6/Fig 6D-Numerical data.xlsx]

## Sheet: Fig7D
Relative proliferation
Days	shCtrl E2			shMYSM1 E2
0	0.904259	1.02111	1.07463	0.998149	0.999663	1.00219
2	1.77575	1.67474	1.90572	1.44143	1.42174	1.40862
4	3.03877	3.12559	2.68056	2.38758	2.61225	2.45473
6	5.02749	5.43375	5.55279	4.27937	4.22433	4.07944
8	9.12177	9.53022	8.83564	6.20246	6.90727	5.21592
