# Supplementary material for: MYSM1 acts as a novel co-activator of ERα to confer antiestrogen resistance in breast cancer
Source: EMBO Mol Med. 2023 Dec 15;16(1):4. doi: 10.1038/s44321-023-00003-z (PMC10883278; doi:10.1038/s44321-023-00003-z)
Supplement: Supplementary file 11 — Source Data Fig. 6 [file 44321_2023_3_MOESM11_ESM.zip › Figure 6/Fig 6F-Numerical data.xlsx]

## Sheet: Fig7F
Relative proliferation
Tamoxifen(nM)	shCtrl			shMYSM1
0	0.982772	1.0311	0.986124	0.947306	1.02056	1.03214
1	0.931478	0.912613	0.872155	0.915505	0.88398	0.834625
10	0.857811	0.83879	0.803321	0.783983	0.802319	0.820655
100	0.768475	0.772841	0.788276	0.732331	0.754205	0.710456
200	0.74392	0.796227	0.738385	0.704942	0.709721	0.658528
500	0.72981	0.712426	0.662847	0.624154	0.663399	0.646212
1000	0.678048	0.669473	0.653804	0.594651	0.60761	0.641616
