# Supplementary material for: MYSM1 acts as a novel co-activator of ERα to confer antiestrogen resistance in breast cancer
Source: EMBO Mol Med. 2023 Dec 15;16(1):4. doi: 10.1038/s44321-023-00003-z (PMC10883278; doi:10.1038/s44321-023-00003-z)
Supplement: Supplementary file 11 — Source Data Fig. 6 [file 44321_2023_3_MOESM11_ESM.zip › Figure 6/Fig 6K-Numerical data.xlsx]

## Sheet: Fig7K
Relative proliferation
Days	Tamoxifen			Imatinib			Tamoxifen+Imatinib
0	0.012915	0.012124	-0.02504	0.009256	-0.05168	0.042422	0.012277	-0.06565	0.053373
2	0.689773	0.544676	0.601212	0.214423	0.424219	0.462399	0.262729	0.189455	0.485268
4	1.72206	1.97074	1.97114	1.44813	1.12148	1.14848	0.97144	1.2153	1.21569
6	4.73432	4.52675	4.58289	3.63324	3.05476	3.08677	3.04329	3.03903	2.60326
8	8.49539	9.09752	7.39866	5.82838	6.35056	6.26726	5.43034	4.94029	4.51887
