# Supplementary material for: MYSM1 acts as a novel co-activator of ERα to confer antiestrogen resistance in breast cancer
Source: EMBO Mol Med. 2023 Dec 15;16(1):4. doi: 10.1038/s44321-023-00003-z (PMC10883278; doi:10.1038/s44321-023-00003-z)
Supplement: Supplementary file 11 — Source Data Fig. 6 [file 44321_2023_3_MOESM11_ESM.zip › Figure 6/Fig 6I-Numerical data.xlsx]

## Sheet: Fig7I
Relative proliferation
Days	shCtrl Tam-			shMYSM1 Tam-			shCtrl Tam+			shMYSM1 Tam+
0	0.030487	-0.01723	-0.01326	0.005387	-0.00186	-0.00353	0.0332	-0.00801	-0.02519	0.09688	0.016082	-0.11296
2	0.633213	0.678091	0.671842	0.583875	0.660227	0.507524	0.533486	0.737836	0.744133	0.568882	0.58167	0.503778
4	1.70858	1.83639	1.66938	1.17518	1.43043	1.50678	1.37092	1.6348	1.83629	1.36524	1.10366	1.21352
6	4.31774	4.24048	4.37001	3.67695	3.64685	3.93609	4.51059	4.61248	4.87235	3.04224	3.29219	2.98411
8	9.37588	9.77637	9.53153	7.74865	7.14341	7.44381	9.87464	9.80252	9.08529	5.65976	6.16605	5.98644
