# Supplementary material for: MYSM1 acts as a novel co-activator of ERα to confer antiestrogen resistance in breast cancer
Source: EMBO Mol Med. 2023 Dec 15;16(1):4. doi: 10.1038/s44321-023-00003-z (PMC10883278; doi:10.1038/s44321-023-00003-z)
Supplement: Supplementary file 11 — Source Data Fig. 6 [file 44321_2023_3_MOESM11_ESM.zip › Figure 6/Fig 6L-Numerical data.xlsx]

## Sheet: Fig7L
Relative proliferation(% of control)
	Tamoxifen			Tamoxifen+1uM Imatinib
0	102.601	102.396	95.0032	88.8527	84.3178	88.4028
10	106.159	97.2886	119.13	77.0272	77.0272	81.1786
100	101.261	102.621	100.136	69.5883	62.7833	69.5883
1000	103.541	109.712	99.0831	58.8415	54.7769	42.0311
