# Supplementary material for: MYSM1 acts as a novel co-activator of ERα to confer antiestrogen resistance in breast cancer
Source: EMBO Mol Med. 2023 Dec 15;16(1):4. doi: 10.1038/s44321-023-00003-z (PMC10883278; doi:10.1038/s44321-023-00003-z)
Supplement: Supplementary file 12 — Source Data Fig. 7 [file 44321_2023_3_MOESM12_ESM.zip]

Archive with 22 entries (21 files):
- Figure 7/
- __MACOSX/._Figure 7
- Figure 7/Fig 7B-Numerical data.xlsx
- __MACOSX/Figure 7/._Fig 7B-Numerical data.xlsx
- Figure 7/Fig 7C-Numerical data.xlsx
- __MACOSX/Figure 7/._Fig 7C-Numerical data.xlsx
- Figure 7/Fig 7G-Numerical data.xlsx
- __MACOSX/Figure 7/._Fig 7G-Numerical data.xlsx
- Figure 7/Fig 7F-Numerical data.xlsx
- __MACOSX/Figure 7/._Fig 7F-Numerical data.xlsx
- Figure 7/Fig 7D-Numerical data.xlsx
- __MACOSX/Figure 7/._Fig 7D-Numerical data.xlsx
- Figure 7/Fig 7A-Image data.tif
- __MACOSX/Figure 7/._Fig 7A-Image data.tif
- Figure 7/Fig 7E-Image data GradeII.tif
- __MACOSX/Figure 7/._Fig 7E-Image data GradeII.tif
- Figure 7/Fig 7E-Image data GradeI.tif
- __MACOSX/Figure 7/._Fig 7E-Image data GradeI.tif
- Figure 7/Fig 7E-Image data GradeIII.tif
- __MACOSX/Figure 7/._Fig 7E-Image data GradeIII.tif
- Figure 7/Fig 7E-Image data Benign.tif
- __MACOSX/Figure 7/._Fig 7E-Image data Benign.tif
