# Supplementary material for: MYSM1 acts as a novel co-activator of ERα to confer antiestrogen resistance in breast cancer
Source: EMBO Mol Med. 2023 Dec 15;16(1):4. doi: 10.1038/s44321-023-00003-z (PMC10883278; doi:10.1038/s44321-023-00003-z)
Supplement: Supplementary file 12 — Source Data Fig. 7 [file 44321_2023_3_MOESM12_ESM.zip › Figure 7/Fig 7B-Numerical data.xlsx]

## Sheet: Fig8B
Relative expression of MYSM1
	Normal	Tumor
1	0.18124	0.623952
2	0.074175	1.33505
3	0.692201	1.95036
4	0.774487	2.04813
5	0.664887	1.22316
6	0.727366	1.85268
7	0.256095	1.25579
8	0.406717	1.33965
9	0.393625	1.04182
10	0.176197	0.989408
11	0.752268	1.67717
12	1.01059	9.19646
13	0.792149	2.42822
14	1.1931	2.96067
15	0.601228	1.21935
16	0.340584	0.626779
17	0.16535	0.478177
18	0.710502	1.22012
19	1.47453	2.07188
20	0.74571	1.21209
21	1.18772	3.18539
22	1.15214	2.32129
23	0.910476	1.22562
24	0.798695	3.62917
25	0.276694	0.808979
26	0.221527	1.08361
27	0.341383	1.8197
28	0.351986	1.23417
29	0.355654	2.06071
30	0.242661	2.06479
