# Supplementary material for: MYSM1 acts as a novel co-activator of ERα to confer antiestrogen resistance in breast cancer
Source: EMBO Mol Med. 2023 Dec 15;16(1):4. doi: 10.1038/s44321-023-00003-z (PMC10883278; doi:10.1038/s44321-023-00003-z)
Supplement: Supplementary file 12 — Source Data Fig. 7 [file 44321_2023_3_MOESM12_ESM.zip › Figure 7/Fig 7C-Numerical data.xlsx]

## Sheet: Fig8B
Relative expression of MYSM1
	Normal	Tumor
1	0.18124	0.623952
2	0.074175	1.33505
3	0.692201	1.95036
4	0.774487	2.04813
5	0.664887	1.22316
6	0.727366	1.85268
7	0.256095	1.25579
8	0.406717	1.33965
9	0.393625	1.04182
10	0.176197	0.989408
11	0.752268	1.67717
12	1.01059	9.19646
13	0.792149	2.42822
14	1.1931	2.96067
15	0.601228	1.21935
16	0.340584	0.626779
17	0.16535	0.478177
18	0.710502	1.22012
19	1.47453	2.07188
20	0.74571	1.21209
21	1.18772	3.18539
22	1.15214	2.32129
23	0.910476	1.22562
24	0.798695	3.62917
25	0.276694	0.808979
26	0.221527	1.08361
27	0.341383	1.8197
28	0.351986	1.23417
29	0.355654	2.06071
30	0.242661	2.06479

## Sheet: Fig8C
	MYSM1	ERα
1N	0.048335	0.104393
2N	0.019782	0.092342
3N	0.184605	0.156526
4N	0.20655	0.164907
5N	0.177321	0.239148
6N	0.193983	0.269135
7N	0.068299	0.022813
8N	0.108469	0.037858
9N	0.104977	0.089233
10N	0.046991	0.094781
11N	0.200625	0.382871
12N	0.269518	0.519393
13N	0.211261	0.047115
14N	0.31819	0.233846
15N	0.160343	0.077607
16N	0.090831	0.08354
17N	0.044098	0.146471
18N	0.189486	0.426664
19N	0.393248	0.045923
20N	0.198876	0.011525
21N	0.316757	0.017663
22N	0.307268	0.12119
23N	0.242818	0.039806
24N	0.213006	0.023659
25N	0.073792	0.016715
26N	0.05908	0.032763
27N	0.091044	0.025434
28N	0.093872	0.016101
29N	0.09485	0.013322
30N	0.064716	0.009691
1T	0.166403	0.62329
2T	0.356049	0.46434
3T	0.520146	0.106285
4T	0.546222	0.581668
5T	0.326208	0.778363
6T	0.494097	0.677966
7T	0.334909	0.074182
8T	0.357275	0.127935
9T	0.277846	0.161644
10T	0.263868	0.470548
11T	0.447288	0.913111
12T	2.45263	2.9214
13T	0.647588	0.806059
14T	0.789589	1.22804
15T	0.325193	0.197314
16T	0.167158	0.704362
17T	0.127526	0.108674
18T	0.325396	0.411047
19T	0.552556	0.559323
20T	0.323257	0.010616
21T	0.84952	0.94135
22T	0.619072	0.959152
23T	0.326864	0.369987
24T	0.967874	0.489578
25T	0.215749	0.16959
26T	0.288991	0.271231
27T	0.485302	0.881637
28T	0.329143	0.115371
29T	0.549577	1.22348
30T	0.550666	0.373815
