# Supplementary material for: MYSM1 acts as a novel co-activator of ERα to confer antiestrogen resistance in breast cancer
Source: EMBO Mol Med. 2023 Dec 15;16(1):4. doi: 10.1038/s44321-023-00003-z (PMC10883278; doi:10.1038/s44321-023-00003-z)
Supplement: Supplementary file 12 — Source Data Fig. 7 [file 44321_2023_3_MOESM12_ESM.zip › Figure 7/Fig 7G-Numerical data.xlsx]

## Sheet: Fig8G
Survival time(month)	Low expression of MYSM1	High expression of MYSM1
119	0
118	0
117	0		survival state: 0-survival; 1-death
116	0
115	0
11	1
115	0
112	0
8	1
110	0
40	1
109	0
108	0
107	0
107	0
106	0
106	0
105	0
103	0
102	0
101	0
101	0
99	0
49	1
16	1
97	0
96	0
95	0
95	0
39	1
95	0
95	0
93	0
91	0
91	0
88	0
87	0
87	0
86	0
86	0
83	0
83	0
83	0
2	1
30	1
77	0
77	0
75	0
74	0
74	0
73	0
73	0
72	0
72	0
35	1
71	0
69	0
69	0
67	0
119		0
119		0
22		1
27		1
118		0
101		1
34		1
17		1
115		0
56		1
112		0
112		0
112		0
108		0
64		1
103		1
105		0
105		0
103		0
103		0
102		0
102		1
8		1
101		0
100		0
99		0
70		1
96		0
74		1
53		1
27		1
92		0
88		0
40		1
39		1
60		1
40		1
87		0
86		0
28		1
82		0
82		0
21		1
34		1
78		0
33		1
67		1
76		0
74		0
73		0
36		1
49		1
69		0
69		0
68		0
68		0
68		0
68		0
