# Supplementary material for: MYSM1 acts as a novel co-activator of ERα to confer antiestrogen resistance in breast cancer
Source: EMBO Mol Med. 2023 Dec 15;16(1):4. doi: 10.1038/s44321-023-00003-z (PMC10883278; doi:10.1038/s44321-023-00003-z)
Supplement: Supplementary file 12 — Source Data Fig. 7 [file 44321_2023_3_MOESM12_ESM.zip › Figure 7/Fig 7F-Numerical data.xlsx]

## Sheet: Fig8F
Relative expression of MYSM1
	Benign	GradeI	GradeII	GradeIII
1	0.2	1.5	1.7	2.5
2	0.4	1.4	2.85	1.3
3	0.3	2	2.8	3
4	1.4	1.1	1.2	1.5
5	1	2	1.1	3
6	1	1.4	1.4	1.8
7	1.1	0.5	1	2.2
8	1	0.5	1.7	1.5
9		0.5	2.5	2.85
10		0.7	2	1.5
11		0.9	0.9	2
12		1	1.5	1.2
13		1.2	1.3	2.9
14		1	1.8	2.7
15		1	1.5	1.5
16		1.5	1.3	1.1
17		2	1.2	1.2
18		1	1.3	2.5
19		0.5	2.2	2.5
20		1	1.7	2.8
21		1.2	1.5	2.3
22			1.8	2.7
23			1.3	2.6
24			1.1	1.5
25			2.4	1.4
26			1.1	1.4
27			1.5	2.6
28			1.7	2.7
29			1.8	1.3
30			1.2	2.4
31			1.5	2.7
32			1.3	1.7
33			1.2	1.7
34			1.9	2.8
35			1.3	1.4
36			2.6	1.6
37			2.7	2.1
38			1	2.5
39			1.2	2.6
40			1.2	2.5
41			2	2.8
42			1.6	2.6
43			0.6	0.9
44			1.5	2.4
45			2.6	1.2
46			1.5	1.2
47			1.5	1.4
48			1.6	2.4
49			2.2	1.6
50			0.9	2.4
51			1.2	2
52			1.7	2
53			1.2	1.3
54			1.3	2.2
55			1
56			2.6
57			1.6
58			1.7
59			1.8
60			1.2
61			1.6
62			1
63			1.2
64			1
65			2
66			1.1
