# Supplementary material for: MYSM1 acts as a novel co-activator of ERα to confer antiestrogen resistance in breast cancer
Source: EMBO Mol Med. 2023 Dec 15;16(1):4. doi: 10.1038/s44321-023-00003-z (PMC10883278; doi:10.1038/s44321-023-00003-z)
Supplement: Supplementary file 12 — Source Data Fig. 7 [file 44321_2023_3_MOESM12_ESM.zip › Figure 7/Fig 7D-Numerical data.xlsx]

## Sheet: Fig8D
Relative expression of MYSM1
	Normal	Tumor
1	0.409	0.91
2	1.04	1.72
3	1.25	2.73
4	0.597	0.737
5	0.127	0.548
6	1.83	3.18
7	1.47	4.01
8	0.516	1.7
9	0.562	0.314
